# Supplementary material for: Cisplatin Enhances Hepatitis B Virus Replication and PGC-1α Expression through Endoplasmic Reticulum Stress
Source: Sci Rep. 2018 Feb 22;8:3496. doi: 10.1038/s41598-018-21847-3 (PMC5823916; doi:10.1038/s41598-018-21847-3)
Supplement: Supplementary file 2 — Supplementary Dataset 1-primer sequences [file 41598_2018_21847_MOESM2_ESM.xlsx]

## Sheet: Sheet1
Gene	GenBank Accession Number	Primer Sequences(5'-3')		ChIP primers
PERK	BC126356.1	F:CCATGGAACGACCTGAAGCT		HBV EnhII	F:CAATGTCAACGACCGACCTTGAG
		R:GGCAAAGGGCTATGGGAGTT			R:GGCAGAGGTGAAAAAGTTGCATG
IRE-1	AF059198.1	F:GATGGCAGCCTGTATACGCT		PGC-1α	F:GCTCTTACGTTCGTATCTGGC
		R:ATCTGCAAAGGCCGATGACA			R:GGAACACTCACAACAAGGGC
ATF4	BC073754.1	F:AGTTCGACTTGGATGCCCTG		Negative control	F:GAAGTTGGGGAACTTTGCCACAG
		R:GGGGAAAGGGGAAGAGGTTG			R:GGAGCAGCAAAGCCCAAAAGAC
ATF6	AB015856.1	F:AGGCTGCCCTCTCAGAAAAC		siRNA primers
		R:TTTGCAGGGCTCACACTAGG		Human siPGC-1α	F:AGAAGATAGATGAAGAGAATTTTT
XBP-1	M31627.1	F:CCTGGTTGCTGAAGAGGAGG			R:AATTCTCTTCATCTATCTTCTTTT
		R:GTCCAGAATGCCCAACAGGA		Human siHNF-4α	F:AAGGTGAGCTTGGAGGACTATTTT
ATF2	BC107698.1	F:TGCCTGTTGCTATTCCTGCA			R:ATAGTCCTCCAAGCTCACCTTTTT
		R:GGAGGATGTTGCTGGGTCAA		Mouse siHNF-4α	F:AGCATGGATATGGCCGACTATTTT
GRP78	M19645.1	F:GACAAGAAGGAGGACGTGGG			R:ATAGTCGGCCATATCCATGCTTTT
		R:GCATCGCCAATCAGACGTTC		Mouse siPGC-1α	F:AGCGACCAATCGGAAATCATTTTT
CREB-1	BC095407.1	F:AGACTTCAGCACCTGCCATC			R:AATGATTTCCGATTGGTCGCTTTT
		R:ATGGTAGTACCCGGCTGAGT		HBV primers
CHOP	BC003637.2	F:TTCTCTGGCTTGGCTGACTG		HBV 3.5kb mRNA	F:CCTAGTAGTCAGTTATGTCAAC
		R:CTTCAGCTAGCTGTGCCACT			R:TCTATAAGCTGGAGGAGTGCGA
FOXO1	BC070065.1	F:AGTGGATGGTCAAGAGCGTG		HBV cccDNA	F:CTCCCCGTCTGTGCCTTCT
		R:TGTTGTCCATGGATGCAGCT			R:GCCCCAAAGCCACCCAAG
Human HNF-4α	BC137539.1	F:GCCTACCTCAAAGCCATCAT			Probe:5‘FAM-ACGTCGCATGGAGACCACCGTGAACGCC-TAMRA3'
		R:CGGTCGTTGATGTAGTCCTC		HBV DNA	F:CCTCTTCATCCTGCTGCT
Human PGC-1α	AH008808.2	F:GATGGCCTGTTTGATGACAG			R:AACTGAAAGCCAAACAGTG
		R:TTTGGGTGGTGACACAGAAT
Mouse HNF-4α	BC039220.1	F:GCAAGTGAGCCTGGAGGATT
		R:AGACCCTCCGAGAAGCATCT
Mouse PGC-1α	NM_008904.2	F:CAGGAACAGCAGCAGAGACA
		R:GCCTGCAGTTCCAGAGAGTT
Mouse β-actin	BC138614.1	F:CCACCATGTACCCAGGCATT
		R:CGGACTCATCGTACTCCTGC
GAPDH	BC023632.2	F:CGACCACTTTGTCAAGCTCA
		R:AGGGGTCTACATGGCAACTG
